# Supplementary material for: Urotensin II Enhances Advanced Aortic Atherosclerosis Formation and Delays Plaque Regression in Hyperlipidemic Rabbits
Source: Int J Mol Sci. 2023 Feb 14;24(4):3819. doi: 10.3390/ijms24043819 (PMC9963243; doi:10.3390/ijms24043819)
Supplement: Supplementary file 1 [file ijms-24-03819-s001.zip]

Archive with 1 entries (1 files):
- ijms-2201565-supplementary.pdf
